# Supplementary material for: Features of the Metabolic Profile of Saliva in Lung Cancer and COPD: The Effect of Smoking Status
Source: Metabolites. 2021 Apr 30;11(5):289. doi: 10.3390/metabo11050289 (PMC8147157; doi:10.3390/metabo11050289)
Supplement: Supplementary file 1 [file metabolites-11-00289-s001.zip]

Archive with 1 entries (1 files):
- metabolites-1211130-supplementary.pdf
